# Supplementary material for: A Receptor Integrin β1 Promotes Infection of Avian Metapneumovirus Subgroup C by Recognizing a Viral Fusion Protein RSD Motif
Source: Int J Mol Sci. 2024 Jan 9;25(2):829. doi: 10.3390/ijms25020829 (PMC10815723; doi:10.3390/ijms25020829)
Supplement: Supplementary file 1 [file ijms-25-00829-s001.zip]

Archive with 5 entries (5 files):
- Fig.S1.tif
- Fig.S2.tif
- Fig.S3.tif
- Fig.S4.tif
- Supplementary_material.pdf
